# Supplementary material for: Chlamydia trachomatis induces disassembly of the primary cilium to promote the intracellular infection
Source: PLoS Pathog. 2024 Jun 17;20(6):e1012303. doi: 10.1371/journal.ppat.1012303 (PMC11213297; doi:10.1371/journal.ppat.1012303)
Supplement: S1 Table — The sequences of the primers that were used for genome copy quantification by qPCR are shown. (XLSX) [file ppat.1012303.s007.xlsx]

## Sheet: Sheet1
Primers used in this study for genome copy quantification
Primer name	Sequence
euo 3' qpcr	TGCAAGACTTTTCCCTTTGC
euo 5' qpcr	TTATTCCGTGGGACAAGTGG
flif 3' qpcr	GGG ATA ATG TCG AAG CCT GA
flif 5' qpcr	AAC CCT CAC ATT GGC TGA AG
gapdh 3' qpcr	AGGGGAGATTCAGTGTGGTG
gapdh 5' qpcr	GGCCTCCAAGGAGTAAGACC
ywhaz 3' qpcr	CCGCCAGGACAAACCAGTAT
ywhaz 5' qpcr	ACTTTTGGTACATTGTGGCTTCAA
