# Supplementary material for: Chlamydia trachomatis induces disassembly of the primary cilium to promote the intracellular infection
Source: PLoS Pathog. 2024 Jun 17;20(6):e1012303. doi: 10.1371/journal.ppat.1012303 (PMC11213297; doi:10.1371/journal.ppat.1012303)
Supplement: S1 Data — These numbers were used to generate all graphs of this manuscript. (XLSX) [file ppat.1012303.s008.xlsx]

## Sheet: Fig 1
Fig 1C	Numbers represent percentage of cells with primary cilia
	replicate	Uninfected	Chlamydia	Serum re-addition
	1	91.1111	26.0664	20.4082
	2	92.5	12.0879	12.9252
	3	79.8561	9.3633	14.2857
Fig 1D	Numbers represent length of individual cilia (µm)
		Uninfected					Infected
	Cilium measured	1hpi	6hpi	12hpi	24hpi	30hpi	1hpi	6hpi	12hpi	24hpi	30hpi
	1	3.94823	4.43242	3.72298	3.42046	4.87393	3.29232	2.53316	4.58775	3.69709	1.18524
	2	4.46384	4.31407	4.07084	3.3495	4.61832	3.90131	2.1243	2.62396	3.31365	1.41837
	3	4.65695	3.42544	2.42478	3.46403	3.52394	3.42047	2.84652	2.12348	0.265435	2.27261
	4	3.0934	4.56672	3.36966	2.48748	5.10615	2.27261	2.39811	1.8993	0.416449	1.06174
	5	2.83485	2.96126	4.22553	2.09894	3.22322	3.55132	3.12198	3.12365	1.39681	1.59452
	6	6.17387	3.46555	3.51449	3.70763	3.25475	3.15294	2.38506	3.22849	1.39463	1.23673
	7	3.39365	4.7414	4.50278	3.01651	5.64841	4.03677	3.53418	2.99207	1.25368	0.439569
	8	3.23922	3.82604	3.13905	3.07625	3.06253	3.45879	2.17273	2.7473	2.81874	1.80177
	9	3.98153	4.10155	2.8098	4.2093	1.46135	4.4764	2.88585	3.71411	0.358243	0.588779
	10	3.38725	3.00757	2.59513	4.43565	4.63199	4.01566	3.07666	2.50424	1.59452	1.04196
	11	5.99212	4.06572	4.12912	2.46337	3.77162	4.33308	2.71492	1.82669	1.69981	1.19983
	12	4.5124	3.80046	3.97009	2.52927	4.81804	4.37292	3.12143	2.94474	3.65196	0.509636
	13	2.79847	3.65581	4.93885	4.2386	2.91434	2.9288	2.34773	3.64244	1.81877	0.294474
	14	3.77439	4.04969	3.29257	2.00819	2.89293	5.3416	2.93412	1.73215	0.257213	0.333159
	15	7.00035	4.94758	3.42381	2.59069	3.9228	3.23922	1.91114	1.67618	0.24283	1.45501
	16	4.83611	3.79086	4.74037	2.86756	2.83714	3.20423	3.56545	2.95767	0.345087	1.23462
	17	4.9451	3.52342	3.75647	2.99909	4.02889	4.19358	2.08391	2.47639	1.84405	0.995383
	18	3.39119	4.41807	2.29049	3.83465	5.92075	3.46005	2.60339	2.20757	2.52278	3.57353
	19	3.68166	3.98259	2.52661	4.43565	3.13054	3.5774	1.84464	3.47529	1.74989	1.77726
	20	3.61031	4.17769	2.78109	2.52869	3.74677	2.92156	2.32093	3.21395	0.208225	0.554377
	21	4.74426	3.77295	2.8319	4.2966	4.07935	3.36508	1.27409	3.36526	2.45162	2.90687
	22	3.91842	3.46892	3.6812	3.34471	3.1682	3.82655	2.21071	1.32718	1.98224	0.641883
	23	0.959868	2.5033	3.60498	3.53721	4.18813	2.80171	2.00329	2.58573	0.982194	1.36938
	24	4.68621	3.86607	3.50816	4.43464	3.61103	2.85883	2.74857	2.98939	0.535951	0.375382
	25	4.28824	3.0934	3.10148	3.46482	3.41572	4.34599	1.23819	2.66611	0.291003	0.379421
	26	3.48815	4.37183	3.06588	3.63542	2.81461	4.39374	0.574979	2.71315	0.379421	0.390421
	27	3.32182	4.10407	2.9938	4.40787	3.99347	4.70353	0.678729	2.51839	0.345087	0
	28	2.86356	3.01437	4.61437	2.90228	3.52825	4.70814	1.47237	2.32067	3.13968	0.143786
	29	3.72556	2.65595	2.56403	2.99611	3.54572	4.5124	0.637045	2.33925	3.25923	0
	30	4.66586	3.53074	3.62295	3.87751	4.28173	3.1303	3.48675	1.65443	0.164616	0.179733
	31	5.19624	4.03469	1.74071	2.76078	4.73582	3.93773	0.474825	0.948189	0.164616	0
	32	3.60614	4.39728	4.29143	3.84396	4.06417	3.99533	2.92406	1.71504	0.232802	0.254181
	33	3.0106	3.77064	3.89953	4.15879	3.64292	2.3926	3.56934	2.97763	0.329232	0
	34	2.95049	2.69805	3.9109	3.62026	4.71306	2.86605	2.53863	2.07524	1.16401	0
	35	3.79421	3.71962	3.17832	4.14623	3.20693	4.25324	1.87171	3.25134	3.32915	0
	36	5.62246	1.93151	2.10785	2.68064	3.22204	3.10608	1.39991	2.89293	2.94842	0
	37	3.79086	2.76879	3.71533	3.39783	4.13524	3.60367	3.68834	2.38576	1.25165	0
	38	4.16957	3.51783	4.65609	2.43782	4.00513	3.33759	2.63715	2.29759	0.291003	0
	39	4.32607	2.69805	3.52106	2.52927	4.47601	4.09908	3.47679	2.46586	1.13745	0
	40	2.76223	2.67774	4.33056	3.96366	4.30021	2.49892	2.47428	2.70211	0.786246	2.68602
	41	3.72324	3.76025	3.91566	2.78109	2.53289	3.93636	3.16611	1.17347	0.669939	2.0308
	42	2.24657	3.90129	4.1195	3.3075	3.41874	4.14727	3.00364	2.6266	1.84964	0.987257
	43	3.46403	2.61917	4.93548	4.0517	3.91941	4.63391	3.42401	2.37413	0.506633	0
	44	3.75946	3.17384	2.97536	4.64731	4.34106	4.55443	2.59204	3.89285	2.55158	0
	45	4.14513	2.44511	3.32775	2.88269	4.1486	4.04492	2.29388	2.91515	3.15679	0
	46	2.49143	4.51375	2.68791	2.91626	3.57895	4.07057	2.00069	2.58131	0.459983	0
	47	3.03537	2.78747	3.26286	2.79867	3.8059	5.10459	2.88825	2.87139	2.16233	2.06263
	48	2.49143	4.27431	3.40278	3.2041	3.15395	3.49688	2.70211	2.90979	0.488027	0
	49	3.34376	4.05585	3.44266	2.12722	4.86755	3.15037	3.35907	3.84579	1.87254	3.45914
	50	2.71985	3.24826	3.24929	3.13843	2.91243	3.04234	2.60905	2.51814	1.9877	0
Fig 1E	Numbers represent percentage of cells with primary cilia
	Uninfected				Infected
	replicate	1	2	3		1	2	3
	1h	84.8214	90.1639	91		82.1138	89.7196	88
	6h	74.6479	90.1639	89		72.165	83.5821	82
	12h	72.2689	83.6735	86		44.8598	75.8621	74
	24h	78.4	87.3239	87		11.6279	60.5042	37
	30h	82.2917	85.2113	87		11.4286	32.4324	30
Fig 1F	Numbers represent percentage of cells with primary cilia
	replicate		Untreated(uninfected)	Untreated (infected)	Heat	Chloramphenicol
	1		85.71	37.5	83.06	79.16
	2		80.17	35.59	81.08	80.869
	3		76.47	30.77	85.12	79.85

## Sheet: Fig 2
Fig 2A	Numbers represent percentage of cells with primary cilia
		Scrambled siRNA				Aurora siRNA
	replicate	Uninfected	Chlamydia	Serum re-addition		Uninfected	Chlamydia	Serum re-addition
	1	90.1688	15	37.2222		91.5179	60.8696	80.625
	2	95	15	20		96	82	80
	3	85	16.7939	9.52381		75.7353	69.3251	75.3086
Fig 2B	Numbers represent percentage of cells with primary cilia
				DMSO			PHA-680632
	replicate	Uninfected		Chlamydia	Serum re-addition		Chlamydia	Serum re-addition
	1
	2	90.5405		23.6111	21.7391		68.0851	43.1452
	3	87.687		13.094	39.8305		76.9697	66.2791
		88.7102		17.77	22.792		72.5	68.5185
Fig 2C	Numbers represent percentage of cells with primary cilia
		Scrambled siRNA				HDAC6 siRNA
	replicate	Uninfected	Chlamydia	Serum re-addition		Uninfected	Chlamydia	Serum re-addition
	1	84.6154	12.8378	7.83132		92.7273	66.2983	56.1321
	2	94.2529	7.01754	8.69565		86.0215	77.2277	54.7739
	3	80.198	3.38983	4.04624		90.625	57.1429	51.8987
Fig 2D	Numbers represent percentage of cells with primary cilia
				DMSO			Tubastatin A
	replicate	Uninfected		Chlamydia	Serum re-addition		Chlamydia	Serum re-addition
	1	67.3		43.3	23.7		84.2	85.5
	2	72.4		40.1	19		82.8	78.2
	3	78.1		31.6	16.5		83.9	76.9

## Sheet: Fig 3
Fig 3B	Numbers represent percentage of infectious progeny relative to control
replicate	Scrambled siRNA		Aurora A siRNA
1	100		4.68085
2	100		2.125
3	100		7
4	100		3
Fig 3C	Numbers represent percentage of infectious progeny relative to control
replicate	DMSO		PHA-680632
1	100		2.9816
2	100		12
3	100		3.052
Fig 3D	Numbers represent percentage of infectious progeny relative to control
replicate	Scrambled siRNA		HDAC6 siRNA
1	100		30.6667
2	100		20
3	100		3.5
Fig 3E	Numbers represent percentage of infectious progeny relative to control
replicate	DMSO		Tubastatin A
1	100		5.98802
2	100		5.40741
3	100		5.81818

## Sheet: Fig 4
Fig 4A	Numbers represent size of inclusion (µm2)
	Inclusions measured	Scrambled siRNA	Aurora A siRNA	HDAC6 siRNA
	1	416.513	470.288	544.098
	2	394.848	437.15	421.284
	3	303.983	280.241	540.52
	4	297.503	237.094	474.655
	5	330.811	290.362	266.496
	6	251.326	353.323	549.832
	7	222.738	322.719	371.549
	8	278.869	283.346	540.447
	9	313.176	248.132	632.31
	10	406.581	401.133	254.599
	11	304.275	293.967	983.858
	12	222.738	316.207	411.138
	13	278.869	265.083	684.09
	14	313.176	228.135	508.15
	15	406.581	327.775	274.877
	16	304.275	433.079	185.8
	17	214.245	587.284	217.052
	18	251.814	244.855	224.15
	19	229.292	359.437	295.675
	20	299.42	647.148	256.322
	21	304.409	349.457	236.963
	22	322.278	312.525	342.636
	23	302.889	238.76	191.708
	24	286.863	312.896	254.714
	25	217.718	359.778	362.276
	26	379.774	309.578	357.501
	27	323.157	382.666	210.715
	28	335.019	255.527	364.714
	29	325.304	225.287	516.028
	30	224.456	370.554	260.972
	31	421.389	392.891	324.004
	32	350.848	232.309	220.65
	33	316.81	241.868	216.535
	34	354.851	275.261	163.975
	35	435.369	503.426	165.32
	36	379.981	415.824	264.16
	37	454.747	229.679	233.417
	38	263.025	235.128	204.537
	39	298.866	342.23	623.233
	40	280.009	310.7	441.014
	41	252.38	301.029	189.709
	42	440.359	397.665	175.551
	43	367.5	164.276	267.765
	44	337.219	197.953	261.154
	45	513.952	468.737	381.192
	46	369.788	254.951	477.859
	47	285.247	470.728	248.1
	48	310.898	419.844	339.26
	49	453.255	509.988	282.142
	50	369.153	282.298	278.68
	51	246.466	324.425	176.069
	52	330.517	269.202	122.104
	53	306.652	401.555	268.397
	54	217.796	191.209	308.148
	55	291.691	255.677	179.967
	56	225.772	618.665	495.536
	57	596.142	258.99	461.927
	58	612.852	280.389	374.55
	59	609.057	282.636	583.327
	60	447.544	275.085	235.881
	61	299.855	288.168	211.876
	62	563.581	258.038	216.478
	63	507.578	439.567	444.336
	64	460.145	343.867	376.557
	65	834.058	424.233	315.133
	66	625.789	398.63	277.229
	67	499.183	278.165	254.629
	68	816.197	236.963	361.405
	69	1061	334.194	280.815
	70	684.479	210.222	226.43
	71	617.35	266.558	367.801
	72	407.412	382.067	211.367
	73	520.143	452.043	214.428
	74	726.167	463.241	422.396
	75	437.902	232.81	289.556
	76	625.313	223.696	399.295
	77	412.794	157.03	340.094
	78	768.05	357.425	424.122
	79	537.23	419.392	244.732
	80	594.379	342.327	262.614
	81	773.544	313.933	181.801
	82	1015.74	305.762	231.947
	83	443.028	289.545	173.913
	84	404.175	178.086	192.109
	85	390.237	385.665	330.651
	86	601.825	258.168	278.355
	87	523.574	341.104	354.638
	88	425.057	261.906	454.243
	89	402.576	282.397	267.909
	90	371.089	325.8	272.582
	91	418.167	219.977	326.502
	92	463.882	341.474	278.443
	93	451.343	219.965	315.657
	94	311.503	245.452	282.249
	95	265.581	254.778	339.764
	96	438.812	207.893	364.196
	97	412.141	209.724	419.612
	98	392.665	260.98	207.805
	99	422.93	315.434	349.923
	100	382.303	233.647	303.519
	101	457.047	369.391	426.311
	102	358.46	247.652	270.926
	103	516.009	365.072	312.514
	104	503.452	329.232	515.357
	105	601.674	225.529	566.567
	106	500.899	246.332	674.336
	107	451.038	216.357	396.265
	108	388.619	312.909	243.948
	109	494.977	211.314	317.492
	110	541.131	262.351	467.666
	111	430.388	351.406	460.578
	112	435.419	218.039	674.938
	113	454.732	257.142	623.553
Fig 4B	Numbers represent fold change in genome copy
	replicate	Scrambled siRNA	Aurora A siRNA	HDAC6 siRNA
	1	1	1.25	0.789
	2	1	1.279	0.934
	3	1	1.26	0.943

## Sheet: Fig 5
Fig 5B	Numbers represent percentage of infectious progeny relative to control
	replicate	Scrambled siRNA	Aurora A siRNA
	1	100	90.3846
	2	100	184
	3	100	100

## Sheet: Fig 6
Fig 5B	Numbers represent percentage of EdU positive cells
	replicate	Uninfected	Scrambled siRNA	Aurora A siRNA	HDAC6 siRNA
	1	5.66	27.48	7.34	9.55
	2	5.47	25.79	2.45	7.01
	3	7.8	36.36	5.94	12.87
Fig 5B	Numbers represent percentage of Ki-67 positive cells
	replicate	Uninfected	Scrambled siRNA	Aurora A siRNA	HDAC6 siRNA
	1	32.18	62.5	30.76	35.29
	2	27.81	54.07	18.8	12.03
	3	24.48	63.21	18.24	21.66

## Sheet: S1 Fig
S1 Fig A a	Numbers represent percentage of cells with primary cilia
	replicate	Uninfected	Chlamydia	Serum re-addition
	1	57.94	21.3	23.25
	2	60.12	36.84	38.04
	3	68.44	28.83	42.46
S1 Fig A b	Numbers represent percentage of cells with primary cilia
	replicate	Uninfected	Chlamydia	Serum re-addition
	1	88.26	25.19	16.9
	2	83.29	34	18.35
	3	86.56	27.38	20
S1 Fig A c	Numbers represent percentage of cells with primary cilia
	replicate	Uninfected	Chlamydia	Serum re-addition
	1	88.23	25	21.49
	2	95.37	25.81	38.68
	3	84.43	40.2	37.5
S1 Fig B	Numbers represent percentage of cells with chlamydial infection
	replicate	Serum	Serum starvation
	1	63	83
	2	64	80
	3	75	73
S1 Fig D	Numbers represent percentage of cells with primary cilia
	replicate	Untreated	Uninfected	Chlamydia
		69	75	27
		63	70	32
		58	74	32
S1 Fig E	Numbers represent percentage of cells with primary cilia
	replicate	Uninfected	Chlamydia
	1	86.206	42
	2	89.62	42.307
	3	81.25	43.52

## Sheet: S2 Fig
S2 Fig A	Numbers represent percentage of Aurora A protein level relative to Scrambled siRNA
	replicate	Scrambles siRNA	Aurora A siRNA
	1	100	46.34
	2	100	3.67
	3	100	19.5
	4	100	44.73
S2 Fig B	Numbers represent percentage of HDAC6 protein level relative to Scrambled siRNA
	replicate	Scrambles siRNA	HDAC6 siRNA
	1	100	1.95097
	2	100	20
	3	100	23.1886

## Sheet: S3 Fig
S3 Fig B	Numbers represent percentage of cells with primary cilia
				DMSO			CMZ
	replicate	Uninfected		Chlamydia	Serum re-addition		Chlamydia	Serum re-addition
	1	92.5		12.0879	12.9252		79.803	76.1538
	2	93.4986		26.0664	20.4082		80.5506	80.4348
	3	90.5512		8.59375	5.14706		64.4172	72.2581
Fig 3C	Numbers represent percentage of infectious progeny relative to control
	replicate	DMSO	CMZ
	1	100	4.88
	2	100	2.45
	3	100	7.7

## Sheet: S4 Fig
S4 Fig C	Numbers represent percentage of cells with primary cilia
		Uninfected			Chlamydia
	replicate	DMSO	Tubastatin A		DMSO	Tubastatin A
	1	72	90		31	71
	2	82	89		42	75
	3	77	88		40	73

[truncated: 2 more sheets: S5 Fig, S6 Fig]
